# Supplementary material for: Feeding Aquilaria sinensis Leaves Modulates Lipid Metabolism and Improves the Meat Quality of Goats
Source: Foods. 2023 Jan 27;12(3):560. doi: 10.3390/foods12030560 (PMC9914005; doi:10.3390/foods12030560)
Supplement: Supplementary file 1 [file foods-12-00560-s001.zip]

Archive with 3 entries (3 files):
- Figure S1.pdf
- Figure S2.pdf
- Tables S1-S5.xlsx
